# Supplementary material for: Optimising the acceptability and feasibility of novel complex interventions: an iterative, person-based approach to developing the UK Morita therapy outpatient protocol
Source: Pilot Feasibility Stud. 2017 Oct 3;3:37. doi: 10.1186/s40814-017-0181-4 (PMC5625699; doi:10.1186/s40814-017-0181-4)
Supplement: Additional file 1: — The use of stage one findings to inform stage two therapy protocol development. Table detailing the stage one themes, resulting recommendations for optimising Morita therapy for this population and ways in which such recommendations informed our development of the therapy protocol during stage two. (XLSX 16 kb) [file 40814_2017_181_MOESM1_ESM.xlsx]

## Sheet: Sheet1
Themes and consituent themes	Recommendations for therapy protocol	Incorporation into therapy protocol design
Theme One: Translating Principles into practice Constituent themes one and two: The underlying principles; Discrepancies between principles and practice	Enhance the core components and overarching structure of therapy to clarify the essence of the therapy and the process patients will move through, and facilitate the incorporation of key principles in practice. Strengthen the use of nature in practice, as a positive feature for participants and a key principle of the approach.	Therapy was structured according to four-phased experiential approach to rest and action-taking. Within the “beginning therapy” section, clear guidance on managing expectations were included in which this structure is made explicit to patients at the start of therapy. The core components of the therapy were clearly delineated in the introductory “principles of Morita Therapy” section, to ground t…
Theme One: Translating Principles into practice Constituent theme three: Barriers to implementation	Therapists should be aware and take account of the multitude of difficulties patients may face in completing diaries and rest, and approach these with reassurance and flexibility. The function and importance of these features should be stressed, to encourage patients to overcome such difficulties. In order to avoid misinterpretation of the meaning of rest, the rationale for taking rest should be …	Potential barriers to engagement were highlighted in the “phase one: rest” and “therapeutic diary” sections and guidance was provided on managing these. Guidance was also included on stressing the rationale for, function of and importance of these features. For rest, this was done with particular reference to drawing on physical health analogies and natural metaphors. Thorough guidance on prepari…
Theme One: Translating Principles into practice Constituent theme four: Communication difficulties	The purpose of positive reinterpretation should be made clear to therapists to facilitate its correct implementation. More clarity and specificity are required in the use of this technique in order to convey the intended message and provide an explanation for patients’ specific difficulties.	Clear guidelines on the purpose and use of the positive reinterpretation technique were provided in the “progressive enabling” section. This included specific examples of how positive reinterpretation may be misunderstood by patients if not properly implemented, and for how the experience of depression should be broken down within positive reinterpretation.
Theme Two: Respecting the individual Constituent theme one: Transparency and rationale	A middle ground should be found between insufficient explanation and excessive explanation, in both the overall treatment approach and specific features of treatment. An explanation of the Fumon approach should be provided to patients at the start of treatment, to prepare them for this stance and explain its purpose.	Guidelines for appropriately explaining the purpose and importance of the overall approach were included in the “beginning therapy” section, and provided for each feature of the treatment within the relevant section. Guidelines on explaining the Fumon approach to patients were included in the “beginning therapy” section.
Theme Two: Respecting the individual Constituent theme two: Exploration and explanation	A balance should be found between normalising and trivialising emotions. Appropriate empathy and acknowledgement should be shown, and the therapist should be clear that we are normalising emotions as opposed to situations. The technique should be personalised to the individual’s specific unpleasant feelings, and discussions on the functionality of emotion would be valuable to include. Care should…	Within “progressive enabling”, clear guidelines were provided for the use of normalisation and for the incorporation of discussions of the functionality of emotions within positive reinterpretation. Guidance was also provided on the use of metaphors in the context of this technique as well as the therapy as a whole. The importance of explaining the vicious cycle of symptom aggravation and explori…
Theme Two: Respecting the individual Constituent theme three: Structure, personalisation and collaboration	It should be made clear that personalisation and collaboration are essential features of the approach and that this does not differ from other therapeutic modes. Therapists should endeavour to build an understanding framework with patients, from which the patient can self-discover and answer questions themselves. The therapist should also engage in appropriate feedback and confirmation of patient…	Within the “role of the therapist” section, the importance of a personalised and collaborative approach was stressed, with guidance provided on the specific means of implementing this. Within the section for each phase of treatment, clarity was provided on the ways in which therapists should be directive (such as the requirements and conditions of the phase) and should not be directive (such as t…
Theme Three: Shifting the understanding framework Constituent theme one: Familiarity and distinctiveness	The therapists require a clear grounding in the ways in which the approach differs from other therapeutic modes, to avoid slipping into an inappropriate way of working. The specific distinctions to other treatments, particularly in the use of diaries, should be highlighted to therapists and noted to patients within detailed instructions. Therapists should be aware of the potential for patients to…	A section was included on “differences between Morita Therapy and other therapies” to enable the therapists’ awareness of these distinctions. Within the “therapeutic diary” section, the specific differences to diaries used within other treatment modes were noted, and detailed instructions for completing the diaries to provide to patients were included. The conditions for and purpose of rest were …
Theme Three: Shifting the understanding framework Constituent themes two and three: Accepting and allowing emotions; Therapy goals	The techniques of Morita Therapy need to be received within the correct understanding framework in order to be effective and relatable for patients. This should be aided through upfront explanation of the therapy at the start of treatment, so that patients can appreciate the ways in which the therapy may differ from their prior expectations and experiences, and begin to conceptualise effective th…	Within the “beginning therapy” section, guidance was included on providing an upfront explanation of the Moritian view of emotions, the goals of treatment, and the ways in which the treatment may differ from patients’ prior experiences and expectations. Throughout the protocol, and within the “progressive enabling” section in particular, guidance was provided on how the messages of accepting natu…
